# Supplementary material for: Osteogenic Differentiation Effect of Human Periodontal Ligament Stem-Cell Initial Cell Density on Autologous Cells and Human Bone Marrow Stromal Cells
Source: Int J Mol Sci. 2023 Apr 12;24(8):7133. doi: 10.3390/ijms24087133 (PMC10138982; doi:10.3390/ijms24087133)
Supplement: Supplementary file 1 [file ijms-24-07133-s001.zip]

Archive with 1 entries (1 files):
- ijms-2289965-supplementary.xlsx
