# Supplementary material for: Osteogenic Differentiation Effect of Human Periodontal Ligament Stem-Cell Initial Cell Density on Autologous Cells and Human Bone Marrow Stromal Cells
Source: Int J Mol Sci. 2023 Apr 12;24(8):7133. doi: 10.3390/ijms24087133 (PMC10138982; doi:10.3390/ijms24087133)
Supplement: Supplementary file 1 [file ijms-24-07133-s001.zip › ijms-2289965-supplementary.xlsx]

## Sheet: Sheet1
survival rate (48 h)(%)	proportion
	0.5x104/cm2	1x104/cm2	2x104/cm2	4x104/cm2	8x104/cm2
	92	97.67	97.67	79.12	103
	105.65	99.2	95.6	100.64	87
	94.57	90.18	90.78	93.71	97
	102	85.16	80.72	97.53	93
cell proliferation rate (48h)(%)	proportion
	0.5x104/cm2	1x104/cm2	2x104/cm2	4x104/cm2	8x104/cm2
	63.36	41	35.41	24	17.79
	50.35	48	34	26	15.33
	48.3	40	31.01	20	12
	56.31	47	39.83	30	18.99
PCNA-positive cell proportion(48h)(%)	proportion
	0.5x104/cm2	1x104/cm2	2x104/cm2	4x104/cm2	8x104/cm2
	45	27.87	27.53	19.6	12.13
	56.41	34.96	32.72	20.68	14.67
	41.47	31.78	22.31	17.2	13.89
	62.65	31.54	27.52	19.16	13.56
mean calcium concentration (hPDLSCs autologous cells)	Relative value
	0.5x104/cm2	1x104/cm2	2x104/cm2	4x104/cm2	8x104/cm2
	0.25	0.35	0.65	0.35	0.45
	0.3	0.37	0.64	0.45	0.39
	0.35	0.29	0.6	0.42	0.48
	0.3	0.34	0.63	0.41	0.44
PCR (OPG)(hPDLSCs autologous cells)	Folds
	0.5x104/cm2	1x104/cm2	2x104/cm2	4x104/cm2	8x104/cm2
	0.95	4.04	34.06	3.91	4.66
	0.98	3.28	30.48	3.02	4.56
	1.06	3.64	28.05	4.07	4.79
	1.01	3.65	30.86	3.67	4.67
PCR (Runx2)(hPDLSCs autologous cells)	Folds
	0.5x104/cm2	1x104/cm2	2x104/cm2	4x104/cm2	8x104/cm2
	1.04	3.07	47.4	0.36	5.57
	0.83	3.34	51.86	0.37	8.04
	1.11	3.2	41.26	0.56	9.49
	1.02	3.2	46.84	0.43	7.7
PCR (RANKL)(hPDLSCs autologous cells)	Folds
	0.5x104/cm2	1x104/cm2	2x104/cm2	4x104/cm2	8x104/cm2
	1.24	0.75	0.8	0.65	0.25
	0.95	0.9	0.7	0.7	0.6
	0.85	0.55	0.95	0.5	0.35
	1.01	0.73	0.82	0.62	0.39
PCR (OPG/RANKL)(hPDLSCs autologous cells)	Folds
	0.5x104/cm2	1x104/cm2	2x104/cm2	4x104/cm2	8x104/cm2
	1.21	2.27	5.026	1.83	4.09
	1.23	1.91	5.036	2.35	3.05
	0.77	1.42	6.045	1.42	3.14
	0.79	1.87	5.369	1.85	3.43
Average particle diameter	nm
	0.5x104/cm2	1x104/cm2	2x104/cm2	4x104/cm2	8x104/cm2
	172	168.4	170	210.1	179.9
	168	147.9	159	200.63	168
	159	170.4	167	189.05	178.1
	189	186.9	185	240.62	193.6
mean calcium concentration (hBMSCs cells)	Relative value
	0.5x104/cm2	1x104/cm2	2x104/cm2	4x104/cm2	8x104/cm2
	0.36	0.45	0.75	0.65	0.45
	0.37	0.47	0.7	0.6	0.43
	0.33	0.39	0.71	0.55	0.4
	0.353	0.44	0.72	0.6	0.43
PCR (Osterix)(hBMSCs)	Folds
	0.5x104/cm2	1x104/cm2	2x104/cm2	4x104/cm2	8x104/cm2
	1.03	5.18	12.3	6.29	7.01
	1.03	6.6	10.2	4.9	6.73
	0.95	5.83	17.27	5.36	5.5
	1.03	5.87	13.26	5.52	6.41
PCR (Ocn)(hBMSCs)	Folds
	0.5x104/cm2	1x104/cm2	2x104/cm2	4x104/cm2	8x104/cm2
	1	2.79	5.05	3.92	1.28
	1.24	2.23	5.3	3.66	2.26
	0.81	3.39	6.44	3.29	2.17
	1.02	2.8	5.6	3.62	1.9
PCR (Runx2)(hBMSCs)	Folds
	0.5x104/cm2	1x104/cm2	2x104/cm2	4x104/cm2	8x104/cm2
	0.98	0.83	1.39	1.01	0.88
	0.84	0.59	1.04	0.85	0.96
	1.06	0.42	1.43	0.84	1.18
	1.12	0.61	1.29	0.9	1.01
PCR (OPG)(hBMSCs)	Folds
	0.5x104/cm2	1x104/cm2	2x104/cm2	4x104/cm2	8x104/cm2
	0.9	1.06	1.28	1.17	0.92
	0.98	0.7	1.44	0.97	1.19
	1.11	1.06	1.19	1.24	1
	1.02	0.94	1.3	1.13	1.04
PCR (RANKL)(hBMSCs)	Folds
	0.5x104/cm2	1x104/cm2	2x104/cm2	4x104/cm2	8x104/cm2
	0.83	1.02	0.75	0.63	1.44
	1.17	1.23	1.23	0.58	0.84
	1.03	1.06	0.69	0.59	0.76
	1.01	1.1	0.89	0.6	1.01
PCR (OPG/RANKL)(hBMSCs)	Folds
	0.5x104/cm2	1x104/cm2	2x104/cm2	4x104/cm2	8x104/cm2
	0.81	0.96	1.3	1.5	1.1
	1.19	0.8	1.5	1.65	0.9
	0.9	0.7	1.21	1.8	0.76
	1.21	0.82	1.34	1.65	0.92
